# Supplementary material for: Ocean current patterns drive the worldwide colonization of eelgrass (Zostera marina)
Source: Nat Plants. 2023 Jul 20;9(8):1207–20. doi: 10.1038/s41477-023-01464-3 (PMC10435387; doi:10.1038/s41477-023-01464-3)
Supplement: Supplementary file 3 — Supplementary Data Table 1: Sequence coverage. Supplementary Data Table 2: Mapping rate. Supplementary Data Table 3: Accession number of each library. [file 41477_2023_1464_MOESM3_ESM.xlsx]

## Sheet: Tab_01_sequence_coverage
Supplementary Table 01 seqeuncing_coverage
Sample	Number of bases (Raw fastq)	Coverage (Raw fastq)	Number of bases (Clean fastq)	Coverage (Clean fastq)
ALI01	11689347900	44.88	11248757066	43.18
ALI02	12376663962	47.51	11742144678	45.08
ALI03	12053142838	46.27	11588204874	44.48
ALI04	11049016998	42.42	10382559898	39.86
ALI05	11359516486	43.61	10778243302	41.38
ALI06	12805404906	49.15	12245288894	47.01
ALI07	10476957122	40.22	10086086236	38.72
ALI09	12407153278	47.63	11562301380	44.39
ALI10	12029793406	46.18	11466906366	44.03
ALI11	11383665312	43.7	10897270364	41.83
ALI12	12649597368	48.56	12094574288	46.43
ALI16	12304230772	47.23	11813361792	45.35
ASL01	11955314770	45.9	11317669728	43.45
ASL02	12067744840	46.33	11454305930	43.97
ASL03	17569879820	67.45	16964607704	65.13
ASL04	16106820888	61.83	12668014794	48.63
ASL05	16598822678	63.72	15296030502	58.72
ASL06	10936610484	41.99	10505913200	40.33
ASL07	13849006676	53.16	12936618536	49.66
ASL08	12927695578	49.63	11854473120	45.51
ASL09	7237391042	27.78	6746383742	25.9
ASL10	6343489162	24.35	5945697760	22.82
ASL11	16133071332	61.93	15522210884	59.59
ASL12	12003523936	46.08	11575686712	44.43
BB01	7476630610	28.7	6809351806	26.14
BB02	14175772186	54.42	13830370766	53.09
BB03	12599241284	48.37	11983736054	46.0
BB04	11873055708	45.58	11148379834	42.79
BB05	15334443506	58.87	14475309418	55.57
BB06	12774206192	49.04	11981683206	46.0
BB07	12640184330	48.52	12046316114	46.24
BB08	11599315056	44.52	10878679924	41.76
BB09	13035819430	50.04	12229673588	46.95
BB10	13292587682	51.03	12411330520	47.65
BB11	13288093016	51.02	12477482800	47.9
BB12	11571319958	44.42	10639677476	40.84
JN01	11960732046	45.92	11541989736	44.3
JN02	14443109230	55.45	13817410644	53.05
JN03	16379264450	62.88	15331542898	58.86
JN04	13677240854	52.5	12383946898	47.54
JN05	10602408828	40.7	10167919524	39.03
JN06	12215070104	46.9	11759981604	45.14
JN07	16107694272	61.84	15910962902	61.08
JN08	11824706414	45.4	11394271406	43.74
JN09	10949556318	42.03	10501734364	40.31
JN10	12323043258	47.31	11781921710	45.23
JN11	11347113950	43.56	10695286758	41.06
JN12	9902835190	38.01	8999354952	34.55
JS01	9115651050	34.99	8541668138	32.79
JS02	9788727510	37.57	9294997038	35.68
JS03	10132806680	38.9	9741517214	37.4
JS04	9903528280	38.01	9335611228	35.84
JS05	12193160608	46.81	11558077206	44.37
JS06	10831112220	41.58	10090921758	38.73
JS07	13207105676	50.7	12274519616	47.12
JS08	11091155058	42.58	10299380522	39.53
JS09	12338724910	47.37	11816208120	45.36
JS10	10503969512	40.32	9992228282	38.36
JS11	10619948686	40.77	10186654394	39.11
JS12	11586958726	44.48	10982957272	42.16
MA01	6046660006	23.21	5544151672	21.28
MA02	6460523826	24.8	5923832850	22.74
MA03	7388921958	28.37	6692542900	25.69
MA04	6899697058	26.49	6321606412	24.27
MA05	12647389748	48.55	11932672324	45.81
MA06	7440037270	28.56	6782267034	26.04
MA07	13162573058	50.53	12627830872	48.47
MA08	7648182616	29.36	6988320586	26.83
MA09	12741853234	48.91	12112351830	46.5
MA10	6941489630	26.65	6354844284	24.4
MA11	12929397046	49.63	12325960564	47.31
MA12	11947703162	45.87	11229284540	43.11
NC03	11943756928	45.85	11070226864	42.5
NC04	6511241706	25.0	5967539164	22.91
NC05	11905663252	45.7	11232843036	43.13
NC06	12864806796	49.39	11971583126	45.96
NC07	11661535512	44.76	10241378776	39.31
NC08	6079544786	23.34	5471137078	21.0
NC09	12577706570	48.29	11438543458	43.91
NC11	6305300960	24.21	5675497378	21.79
NC12	11917618526	45.75	11086876808	42.56
NC13	6682212664	25.65	6004206268	23.05
NC14	11908785932	45.72	11089669952	42.57
NC15	14692771724	56.4	13647356028	52.39
QU01	13573208800	52.11	13055544996	50.11
QU02	11320278532	43.46	10661736028	40.93
QU03	9420789132	36.16	8986175100	34.49
QU05	11236756506	43.14	10754050836	41.29
QU06	14626288840	56.15	13999692436	53.75
QU07	8722329572	33.48	7733844056	29.69
QU08	7593190530	29.15	6832298932	26.23
QU09	14347287650	55.08	13272880538	50.95
QU10	16767344718	64.37	16018800742	61.5
QU11	9947742590	38.18	9540020832	36.62
QU12	11647983564	44.72	11019422858	42.3
SD01	12299429274	47.22	11786551154	45.25
SD02	11915777232	45.74	11042190936	42.39
SD03	12910488826	49.56	12415531562	47.66
SD04	11173761722	42.89	10431971142	40.05
SD05	11644450768	44.7	10996871636	42.21
SD06	16759763008	64.34	16255346962	62.4
SD07	11970456446	45.96	11360420892	43.61
SD08	13675337952	52.5	12766163832	49.01
SD09	14199934904	54.51	13514862716	51.88
SD10	11956484718	45.9	11225132808	43.09
SD11	13179383888	50.59	12632671292	48.5
SD12	12158916828	46.68	11660589238	44.76
WAS01	13604674784	52.22	13054621916	50.12
WAS02	15273494470	58.63	14766284706	56.69
WAS03	7473724766	28.69	7021998980	26.96
WAS04	12697033112	48.74	11997506704	46.06
WAS05	6800059406	26.1	6260169372	24.03
WAS06	13876850472	53.27	12474529076	47.89
WAS07	6733428542	25.85	6192831414	23.77
WAS08	11916574210	45.75	11018578114	42.3
WAS09	6744765622	25.89	6298279098	24.18
WAS10	13328501220	51.16	12735083620	48.89
WAS11	6385394682	24.51	5860596420	22.5
WAS12	11240783374	43.15	10679788016	40.99
NN01	24097717332	92.51	22297257890	85.6
NN02	21912732232	84.12	20145933722	77.34
NN03	22066186888	84.71	20357318324	78.15
NN04	17674407154	67.85	16746197926	64.29
NN05	21148447544	81.19	19517267732	74.92
NN06	25074589786	96.26	23150642566	88.87
NN07	24548314318	94.24	22704761048	87.16
NN08	19313429406	74.14	17794803974	68.31
NN09	24161575534	92.75	22839935848	87.68
NN10	22423140922	86.08	19141613712	73.48
NN11	25986997018	99.76	24757728230	95.04
NN12	25050342206	96.17	23179239548	88.98
SW01	19571135670	75.13	18286339328	70.2
SW02	22075855720	84.75	19613333696	75.29
SW03	26233129736	100.71	24588765978	94.39
SW04	21654764436	83.13	18686835944	71.74
SW05	19876768126	76.3	17219326538	66.1
SW06	23456632034	90.05	18653382142	71.61
SW07	14376411926	55.19	12243769388	47.0
SW08	16485714618	63.29	16295859982	62.56
SW09	19767491238	75.89	16999633350	65.26
SW10	16154545042	62.02	15742400908	60.43
SW11	14995696448	57.57	13705884854	52.62
SW12	11419340874	43.84	11311916840	43.43
WN01	24275605600	93.19	22210133048	85.26
WN02	23120740688	88.76	20670910292	79.35
WN03	24551098456	94.25	21977523240	84.37
WN04	22169495048	85.11	17544254410	67.35
WN05	20224270768	77.64	16697823566	64.1
WN06	20573124558	78.98	17042714312	65.43
WN07	23761785518	91.22	21918799328	84.14
WN08	23160272488	88.91	21511114002	82.58
WN09	18445347318	70.81	18164196610	69.73
WN10	25973660094	99.71	25868428162	99.31
WN11	24746832810	95.0	22923039634	88.0
WN12	19479867948	74.78	16195961428	62.17
PO02	13686660234	52.54	13561536942	52.06
PO03	27829697734	106.84	25490344284	97.85
PO04	21426892148	82.26	18964563438	72.8
PO05	25289364938	97.08	23178055186	88.98
PO06	27643351352	106.12	24744473970	94.99
PO07	22902149162	87.92	20908910786	80.27
PO08	20942742358	80.4	19451180918	74.67
PO09	20130687612	77.28	18268248814	70.13
PO10	17224013716	66.12	15956318600	61.25
PO11	19753483874	75.83	17739092482	68.1
PO12	22092591956	84.81	19957079694	76.61
FR01	21227550102	81.49	19009981552	72.98
FR02	14052683026	53.95	13925532766	53.46
FR03	21177530144	81.3	18924444412	72.65
FR04	19853855990	76.22	18404819800	70.65
FR05	17937896416	68.86	15869128966	60.92
FR06	20532257314	78.82	18032265588	69.22
FR07	19522375656	74.94	17301084022	66.42
FR08	14116747192	54.19	12241129518	46.99
FR09	21065900978	80.87	19246894518	73.89
FR10	23174248444	88.96	20556640170	78.91
FR11	16324316758	62.67	14897565496	57.19
FR12	15645887046	60.06	14296395922	54.88
CZ01	20968427458	80.5	19193843338	73.68
CZ02	25798333390	99.04	23312849414	89.5
CZ03	23527730988	90.32	21301739228	81.77
CZ04	23028031520	88.4	21164476434	81.25
CZ05	21933623384	84.2	19074067356	73.22
CZ06	22415255400	86.05	18673702986	71.69
CZ07	23569681506	90.48	20898692108	80.23
CZ08	22505201268	86.39	20085113600	77.1
CZ09	18607000670	71.43	16617021832	63.79
CZ10	27158833122	104.26	24035602088	92.27
CZ11	22345059728	85.78	19665255856	75.49
CZ12	25285854188	97.07	21629000090	83.03

## Sheet: Tab_02_mappingrate
Supplementary Table 02 mapping rate
Sample	Mapped(%)	Properly_paired(%)
ALI01	34.78	31.91
ALI02	33.04	30.28
ALI03	21.55	19.77
ALI04	22.89	21.01
ALI05	47.87	44.07
ALI06	36.83	33.88
ALI07	55.08	50.54
ALI09	88.00	81.48
ALI10	34.50	31.60
ALI11	64.02	58.94
ALI12	57.19	52.93
ALI16	16.86	15.40
ASL01	99.45	93.04
ASL02	95.04	88.91
ASL03	83.56	77.64
ASL04	87.78	81.53
ASL05	78.60	73.14
ASL06	90.85	84.35
ASL07	90.98	84.64
ASL08	73.55	67.78
ASL09	94.12	86.97
ASL10	94.01	87.33
ASL11	95.96	89.77
ASL12	80.89	75.04
BB01	99.51	91.84
BB02	98.95	91.63
BB03	96.05	88.50
BB04	99.17	92.10
BB05	98.98	91.18
BB06	98.50	91.37
BB07	98.39	90.71
BB08	99.15	91.32
BB09	99.05	92.07
BB10	99.15	91.86
BB11	99.47	91.65
BB12	99.11	91.79
JN01	99.58	92.18
JN02	99.18	91.63
JN03	98.66	91.74
JN04	99.49	91.60
JN05	98.62	91.13
JN06	99.72	92.27
JN07	99.58	93.11
JN08	98.73	91.25
JN09	99.21	92.02
JN10	99.20	91.79
JN11	98.75	92.04
JN12	98.81	91.42
JS01	99.00	90.59
JS02	98.42	89.43
JS03	99.35	89.62
JS04	97.98	88.33
JS05	98.34	89.66
JS06	98.72	89.53
JS07	98.45	89.19
JS08	99.02	89.95
JS09	98.84	90.00
JS10	99.22	89.69
JS11	98.50	89.00
JS12	98.48	89.21
MA01	99.90	97.13
MA02	99.24	96.75
MA03	99.28	96.83
MA04	99.91	97.69
MA05	98.61	96.24
MA06	99.87	97.12
MA07	99.27	96.83
MA08	99.83	97.22
MA09	98.88	96.37
MA10	99.51	96.83
MA11	99.73	97.33
MA12	99.43	96.64
NC03	98.10	95.50
NC04	97.96	94.50
NC05	99.37	96.44
NC06	97.52	94.65
NC07	98.42	95.48
NC08	97.72	94.92
NC09	97.45	94.75
NC11	98.02	95.27
NC12	97.00	94.27
NC13	99.62	96.76
NC14	98.04	95.42
NC15	98.35	95.47
QU01	99.49	97.24
QU02	67.98	66.28
QU03	48.87	47.43
QU05	56.42	54.84
QU06	99.31	97.00
QU07	83.74	81.79
QU08	87.20	84.97
QU09	47.80	46.46
QU10	99.32	96.88
QU11	66.92	65.05
QU12	66.07	64.34
SD01	83.97	76.03
SD02	96.36	87.89
SD03	99.04	90.30
SD04	97.30	88.61
SD05	93.91	85.45
SD06	96.45	89.02
SD07	97.94	89.13
SD08	48.71	44.10
SD09	98.11	89.87
SD10	96.34	87.92
SD11	95.94	87.92
SD12	97.88	89.62
WAS01	88.91	82.10
WAS02	98.95	91.28
WAS03	98.51	91.14
WAS04	98.80	91.25
WAS05	97.66	90.16
WAS06	98.40	91.61
WAS07	94.41	87.13
WAS08	97.86	90.18
WAS09	99.16	91.44
WAS10	99.17	91.64
WAS11	97.03	89.06
WAS12	97.71	89.95
NN01	99.93	98.69
NN02	99.44	98.32
NN03	99.95	98.81
NN04	99.50	98.10
NN05	99.91	98.61
NN06	99.68	98.35
NN07	99.96	98.60
NN08	99.42	98.00
NN09	99.92	98.39
NN10	98.01	96.64
NN11	99.77	98.34
NN12	99.64	98.22
SW01	99.74	98.30
SW02	98.41	97.00
SW03	99.17	97.77
SW04	99.89	98.41
SW05	97.26	96.02
SW06	99.63	98.34
SW07	96.78	95.52
SW08	97.58	96.30
SW09	97.97	96.61
SW10	98.26	96.57
SW11	99.58	98.00
SW12	98.92	97.15
WN01	91.13	89.77
WN02	91.88	90.56
WN03	91.78	90.48
WN04	93.58	92.27
WN05	97.58	96.22
WN06	91.35	89.98
WN07	89.44	88.02
WN08	88.53	87.18
WN09	89.19	87.47
WN10	95.41	93.77
WN11	89.52	88.11
WN12	97.69	96.28
PO02	99.56	97.03
PO03	99.74	97.07
PO04	98.59	95.78
PO05	99.56	96.77
PO06	99.64	96.83
PO07	99.57	96.88
PO08	99.28	96.50
PO09	99.80	97.11
PO10	99.40	96.73
PO11	98.29	95.65
PO12	99.37	96.72
FR01	99.28	96.84
FR02	97.69	94.98
FR03	98.32	96.27
FR04	99.77	97.49
FR05	98.77	96.70
FR06	99.30	97.08
FR07	99.83	97.40
FR08	98.39	96.10
FR09	99.38	97.08
FR10	98.71	96.34
FR11	99.78	97.59
FR12	99.43	97.07
CZ01	98.11	95.98
CZ02	98.48	96.29
CZ03	99.10	96.82
CZ04	98.62	96.35
CZ05	98.96	96.75
CZ06	99.87	97.57
CZ07	98.78	96.60
CZ08	99.20	96.97
CZ09	99.13	96.98
CZ10	99.29	97.07
CZ11	99.51	97.37
CZ12	98.66	96.55

## Sheet: Tab_03_library_accession_nos 
Supplementary Table 03 SRA accession numbers of sequenced libraries
SampleID	Library Code	Sample Description	SRA accession	Library type	Sampled tissue	Instrument	reads
ALI01	CCAZO	Zostera marina ALI301 resequencing	SRP193519	Illumina Regular Fragment, 600bp, Plates	inner leaf base	HiSeq-1TB	2x151
ALI02	CCAZP	Zostera marina ALI302 resequencing	SRP193517	Illumina Regular Fragment, 600bp, Plates	inner leaf base	HiSeq-1TB	2x151
ALI03	CCAZS	Zostera marina ALI303 resequencing	SRP193522	Illumina Regular Fragment, 600bp, Plates	inner leaf base	HiSeq-1TB	2x151
ALI04	CCAZT	Zostera marina ALI304 resequencing	SRP193512	Illumina Regular Fragment, 600bp, Plates	inner leaf base	HiSeq-1TB	2x151
ALI05	CCAZU	Zostera marina ALI305 resequencing	SRP193515	Illumina Regular Fragment, 600bp, Plates	inner leaf base	HiSeq-1TB	2x151
ALI06	CCAZW	Zostera marina ALI306 resequencing	SRP193518	Illumina Regular Fragment, 600bp, Plates	inner leaf base	HiSeq-1TB	2x151
ALI07	CCAZX	Zostera marina ALI307 resequencing	SRP193520	Illumina Regular Fragment, 600bp, Plates	inner leaf base	HiSeq-1TB	2x151
ALI09	CCAZY	Zostera marina ALI309 resequencing	SRP193525	Illumina Regular Fragment, 600bp, Plates	inner leaf base	HiSeq-1TB	2x151
ALI10	CCAZZ	Zostera marina ALI310 resequencing	SRP193526	Illumina Regular Fragment, 600bp, Plates	inner leaf base	HiSeq-1TB	2x151
ALI11	CCBAA	Zostera marina ALI311 resequencing	SRP193527	Illumina Regular Fragment, 600bp, Plates	inner leaf base	HiSeq-1TB	2x151
ALI12	CCBAB	Zostera marina ALI312 resequencing	SRP193528	Illumina Regular Fragment, 600bp, Plates	inner leaf base	HiSeq-1TB	2x151
ALI16	CCBAC	Zostera marina ALI316 resequencing	SRP194684	Illumina Regular Fragment, 600bp, Plates	inner leaf base	HiSeq-1TB	2x151
ASL01	CCAXA	Zostera marina ASL1 resequencing	SRP193416	Illumina Regular Fragment, 600bp, Plates	inner leaf base	HiSeq-1TB	2x151
ASL02	CCAXB	Zostera marina ASL2 resequencing	SRP193415	Illumina Regular Fragment, 600bp, Plates	inner leaf base	HiSeq-1TB	2x151
ASL03	CTCHA	Zostera marina ASL3 resequencing	SRP227654	Illumina Regular Fragment, 500bp	inner leaf base	HiSeq-1TB	2x151
ASL04	CTCGZ	Zostera marina ASL4 resequencing	SRP227653	Illumina Regular Fragment, 500bp	inner leaf base	HiSeq-1TB	2x151
ASL05	CTCGY	Zostera marina ASL5 resequencing	SRP227658	Illumina Regular Fragment, 500bp	inner leaf base	HiSeq-1TB	2x151
ASL06	CCAXN	Zostera marina ASL6 resequencing	SRP193417	Illumina Regular Fragment, 600bp, Plates	inner leaf base	HiSeq-1TB	2x151
ASL07	CCAXO	Zostera marina ASL7 resequencing	SRP193419	Illumina Regular Fragment, 600bp, Plates	inner leaf base	HiSeq-1TB	2x151
ASL08	CCAXP	Zostera marina ASL8 resequencing	SRP193421	Illumina Regular Fragment, 600bp, Plates	inner leaf base	HiSeq-1TB	2x151
ASL09	CCAXS	Zostera marina ASL9 resequencing	SRP193422	Illumina Regular Fragment, 600bp, Plates	inner leaf base	HiSeq-1TB	2x151
ASL10	CCAXT	Zostera marina ASL10 resequencing	SRP193420	Illumina Regular Fragment, 600bp, Plates	inner leaf base	HiSeq-1TB	2x151
ASL11	CTCHB	Zostera marina ASL11 resequencing	SRP227659	Illumina Regular Fragment, 500bp	inner leaf base	HiSeq-1TB	2x151
ASL12	CCAXW	Zostera marina ASL12 resequencing	SRP193439	Illumina Regular Fragment, 600bp, Plates	inner leaf base	HiSeq-1TB	2x151
BB01	CCBBA	Zostera marina BB501 resequencing	SRP193552	Illumina Regular Fragment, 600bp, Plates	inner leaf base	HiSeq-1TB	2x151
BB02	CTCHG	Zostera marina BB502 resequencing	SRP227662	Illumina Regular Fragment, 500bp	inner leaf base	HiSeq-1TB	2x151
BB03	CCBBC	Zostera marina BB503 resequencing	SRP193553	Illumina Regular Fragment, 600bp, Plates	inner leaf base	HiSeq-1TB	2x151
BB04	CCBBG	Zostera marina BB504 resequencing	SRP193551	Illumina Regular Fragment, 600bp, Plates	inner leaf base	HiSeq-1TB	2x151
BB05	CCBBH	Zostera marina BB505 resequencing	SRP193555	Illumina Regular Fragment, 600bp, Plates	inner leaf base	HiSeq-1TB	2x151
BB06	CCBBN	Zostera marina BB506 resequencing	SRP193554	Illumina Regular Fragment, 600bp, Plates	inner leaf base	HiSeq-1TB	2x151
BB07	CCBBO	Zostera marina BB507 resequencing	SRP193560	Illumina Regular Fragment, 600bp, Plates	inner leaf base	HiSeq-1TB	2x151
BB08	CCBBP	Zostera marina BB508 resequencing	SRP193561	Illumina Regular Fragment, 600bp, Plates	inner leaf base	HiSeq-1TB	2x151
BB09	CCBBS	Zostera marina BB509 resequencing	SRP193562	Illumina Regular Fragment, 600bp, Plates	inner leaf base	HiSeq-1TB	2x151
BB10	CCBBT	Zostera marina BB510 resequencing	SRP193563	Illumina Regular Fragment, 600bp, Plates	inner leaf base	HiSeq-1TB	2x151
BB11	CCBBU	Zostera marina BB511 resequencing	SRP193565	Illumina Regular Fragment, 600bp, Plates	inner leaf base	HiSeq-1TB	2x151
BB12	CCBBW	Zostera marina BB512 resequencing	SRP194686	Illumina Regular Fragment, 600bp, Plates	inner leaf base	HiSeq-1TB	2x151
JN01	CCAXX	Zostera marina JN101 resequencing	SRP193905	Illumina Regular Fragment, 600bp, Plates	inner leaf base	HiSeq-1TB	2x151
JN02	CCAXY	Zostera marina JN102 resequencing	SRP193441	Illumina Regular Fragment, 600bp, Plates	inner leaf base	HiSeq-1TB	2x151
JN03	CCAXZ	Zostera marina JN103 resequencing	SRP193440	Illumina Regular Fragment, 600bp, Plates	inner leaf base	HiSeq-1TB	2x151
JN04	CCAYA	Zostera marina JN104 resequencing	SRP193443	Illumina Regular Fragment, 600bp, Plates	inner leaf base	HiSeq-1TB	2x151
JN05	CCAYB	Zostera marina JN105 resequencing	SRP194682	Illumina Regular Fragment, 600bp, Plates	inner leaf base	HiSeq-1TB	2x151
JN06	CCAYC	Zostera marina JN106 resequencing	SRP193445	Illumina Regular Fragment, 600bp, Plates	inner leaf base	HiSeq-1TB	2x151
JN07	CTCHN	Zostera marina JN107 resequencing	SRP227660	Illumina Regular Fragment, 500bp	inner leaf base	HiSeq-1TB	2x151
JN08	CCAYH	Zostera marina JN108 resequencing	SRP193446	Illumina Regular Fragment, 600bp, Plates	inner leaf base	HiSeq-1TB	2x151
JN09	CCAYN	Zostera marina JN109 resequencing	SRP193444	Illumina Regular Fragment, 600bp, Plates	inner leaf base	HiSeq-1TB	2x151
JN10	CCAYO	Zostera marina JN110 resequencing	SRP193442	Illumina Regular Fragment, 600bp, Plates	inner leaf base	HiSeq-1TB	2x151
JN11	CCAYP	Zostera marina JN111 resequencing	SRP193447	Illumina Regular Fragment, 600bp, Plates	inner leaf base	HiSeq-1TB	2x151
JN12	CCAYS	Zostera marina JN112 resequencing	SRP193499	Illumina Regular Fragment, 600bp, Plates	inner leaf base	HiSeq-1TB	2x151
JS01	CCAYT	Zostera marina JS201 resequencing	SRP193497	Illumina Regular Fragment, 600bp, Plates	inner leaf base	HiSeq-1TB	2x151
JS02	CCAYU	Zostera marina JS202 resequencing	SRP193494	Illumina Regular Fragment, 600bp, Plates	inner leaf base	HiSeq-1TB	2x151
JS03	CCAYW	Zostera marina JS203 resequencing	SRP194687	Illumina Regular Fragment, 600bp, Plates	inner leaf base	HiSeq-1TB	2x151
JS04	CCAYX	Zostera marina JS204 resequencing	SRP193493	Illumina Regular Fragment, 600bp, Plates	inner leaf base	HiSeq-1TB	2x151
JS05	CCAYY	Zostera marina JS205 resequencing	SRP193501	Illumina Regular Fragment, 600bp, Plates	inner leaf base	HiSeq-1TB	2x151
JS06	CCAYZ	Zostera marina JS206 resequencing	SRP193495	Illumina Regular Fragment, 600bp, Plates	inner leaf base	HiSeq-1TB	2x151
JS07	CCAZA	Zostera marina JS207 resequencing	SRP193496	Illumina Regular Fragment, 600bp, Plates	inner leaf base	HiSeq-1TB	2x151
JS08	CCAZB	Zostera marina JS208 resequencing	SRP193500	Illumina Regular Fragment, 600bp, Plates	inner leaf base	HiSeq-1TB	2x151
JS09	CCAZC	Zostera marina JS209 resequencing	SRP193498	Illumina Regular Fragment, 600bp, Plates	inner leaf base	HiSeq-1TB	2x151
JS10	CCAZG	Zostera marina JS210 resequencing	SRP193516	Illumina Regular Fragment, 600bp, Plates	inner leaf base	HiSeq-1TB	2x151
JS11	CCAZH	Zostera marina JS211 resequencing	SRP193513	Illumina Regular Fragment, 600bp, Plates	inner leaf base	HiSeq-1TB	2x151
JS12	CCAZN	Zostera marina JS212 resequencing	SRP194688	Illumina Regular Fragment, 600bp, Plates	inner leaf base	HiSeq-1TB	2x151
MA01	CCBGO	Zostera marina MA801 resequencing	SRP193588	Illumina Regular Fragment, 600bp, Plates	inner leaf base	HiSeq-1TB	2x151
MA02	CCBGP	Zostera marina MA802 resequencing	SRP193587	Illumina Regular Fragment, 600bp, Plates	inner leaf base	HiSeq-1TB	2x151
MA03	CCBGS	Zostera marina MA803 resequencing	SRP193591	Illumina Regular Fragment, 600bp, Plates	inner leaf base	HiSeq-1TB	2x151
MA04	CCBGT	Zostera marina MA804 resequencing	SRP193590	Illumina Regular Fragment, 600bp, Plates	inner leaf base	HiSeq-1TB	2x151
MA05	CCBGU	Zostera marina MA805 resequencing	SRP193594	Illumina Regular Fragment, 600bp, Plates	inner leaf base	HiSeq-1TB	2x151
MA06	CCBGW	Zostera marina MA806 resequencing	SRP193595	Illumina Regular Fragment, 600bp, Plates	inner leaf base	HiSeq-1TB	2x151
MA07	CCBGX	Zostera marina MA807 resequencing	SRP193596	Illumina Regular Fragment, 600bp, Plates	inner leaf base	HiSeq-1TB	2x151
MA08	CCBGY	Zostera marina MA808 resequencing	SRP193598	Illumina Regular Fragment, 600bp, Plates	inner leaf base	HiSeq-1TB	2x151
MA09	CCBGZ	Zostera marina MA809 resequencing	SRP193597	Illumina Regular Fragment, 600bp, Plates	inner leaf base	HiSeq-1TB	2x151
MA10	CCBHA	Zostera marina MA810 resequencing	SRP193607	Illumina Regular Fragment, 600bp, Plates	inner leaf base	HiSeq-1TB	2x151
MA11	CCBHB	Zostera marina MA811 resequencing	SRP193604	Illumina Regular Fragment, 600bp, Plates	inner leaf base	HiSeq-1TB	2x151
MA12	CCBHC	Zostera marina MA812 resequencing	SRP194698	Illumina Regular Fragment, 600bp, Plates	inner leaf base	HiSeq-1TB	2x151
NC03	CCBHG	Zostera marina NC1103 resequencing	SRP193606	Illumina Regular Fragment, 600bp, Plates	inner leaf base	HiSeq-1TB	2x151
NC04	CCBHH	Zostera marina NC1104 resequencing	SRP193605	Illumina Regular Fragment, 600bp, Plates	inner leaf base	HiSeq-1TB	2x151
NC05	CCBHN	Zostera marina NC1105 resequencing	SRP193608	Illumina Regular Fragment, 600bp, Plates	inner leaf base	HiSeq-1TB	2x151
NC06	CCBHO	Zostera marina NC1106 resequencing	SRP193609	Illumina Regular Fragment, 600bp, Plates	inner leaf base	HiSeq-1TB	2x151
NC07	CCBHP	Zostera marina NC1107 resequencing	SRP193620	Illumina Regular Fragment, 600bp, Plates	inner leaf base	HiSeq-1TB	2x151
NC08	CCBHS	Zostera marina NC1108 resequencing	SRP193625	Illumina Regular Fragment, 600bp, Plates	inner leaf base	HiSeq-1TB	2x151
NC09	CCBHT	Zostera marina NC1109 resequencing	SRP193623	Illumina Regular Fragment, 600bp, Plates	inner leaf base	HiSeq-1TB	2x151
NC11	CCBHU	Zostera marina NC1111 resequencing	SRP193617	Illumina Regular Fragment, 600bp, Plates	inner leaf base	HiSeq-1TB	2x151
NC12	CCBHW	Zostera marina NC1112 resequencing	SRP193628	Illumina Regular Fragment, 600bp, Plates	inner leaf base	HiSeq-1TB	2x151
NC13	CCBHX	Zostera marina NC1113 resequencing	SRP193626	Illumina Regular Fragment, 600bp, Plates	inner leaf base	HiSeq-1TB	2x151
NC14	CCBHY	Zostera marina NC1114 resequencing	SRP193627	Illumina Regular Fragment, 600bp, Plates	inner leaf base	HiSeq-1TB	2x151
NC15	CCBHZ	Zostera marina NC1115 resequencing	SRP193638	Illumina Regular Fragment, 600bp, Plates	inner leaf base	HiSeq-1TB	2x151
QU01	CCBCT	Zostera marina QU701 resequencing	SRP193571	Illumina Regular Fragment, 600bp, Plates	inner leaf base	HiSeq-1TB	2x151
QU02	CCBCU	Zostera marina QU702 resequencing	SRP193570	Illumina Regular Fragment, 600bp, Plates	inner leaf base	HiSeq-1TB	2x151
QU03	CCBCW	Zostera marina QU703 resequencing	SRP193575	Illumina Regular Fragment, 600bp, Plates	inner leaf base	HiSeq-1TB	2x151
QU05	CCBCY	Zostera marina QU705 resequencing	SRP193574	Illumina Regular Fragment, 600bp, Plates	inner leaf base	HiSeq-1TB	2x151
QU06	CCBCZ	Zostera marina QU706 resequencing	SRP193576	Illumina Regular Fragment, 600bp, Plates	inner leaf base	HiSeq-1TB	2x151
QU07	CCBGA	Zostera marina QU707 resequencing	SRP193580	Illumina Regular Fragment, 600bp, Plates	inner leaf base	HiSeq-1TB	2x151
QU08	CCBGB	Zostera marina QU708 resequencing	SRP193579	Illumina Regular Fragment, 600bp, Plates	inner leaf base	HiSeq-1TB	2x151
QU09	CCBGC	Zostera marina QU709 resequencing	SRP193582	Illumina Regular Fragment, 600bp, Plates	inner leaf base	HiSeq-1TB	2x151
QU10	CCBGG	Zostera marina QU710 resequencing	SRP193583	Illumina Regular Fragment, 600bp, Plates	inner leaf base	HiSeq-1TB	2x151
QU11	CCBGH	Zostera marina QU711 resequencing	SRP193584	Illumina Regular Fragment, 600bp, Plates	inner leaf base	HiSeq-1TB	2x151
QU12	CCBGN	Zostera marina QU712 resequencing	SRP193581	Illumina Regular Fragment, 600bp, Plates	inner leaf base	HiSeq-1TB	2x151
SD01	CCBBX	Zostera marina SD601 resequencing	SRP194693	Illumina Regular Fragment, 600bp, Plates	inner leaf base	HiSeq-1TB	2x151
SD02	CCBBY	Zostera marina SD602 resequencing	SRP194691	Illumina Regular Fragment, 600bp, Plates	inner leaf base	HiSeq-1TB	2x151
SD03	CCBBZ	Zostera marina SD603 resequencing	SRP194692	Illumina Regular Fragment, 600bp, Plates	inner leaf base	HiSeq-1TB	2x151
SD04	CCBCA	Zostera marina SD604 resequencing	SRP194696	Illumina Regular Fragment, 600bp, Plates	inner leaf base	HiSeq-1TB	2x151
SD05	CCBCB	Zostera marina SD605 resequencing	SRP194695	Illumina Regular Fragment, 600bp, Plates	inner leaf base	HiSeq-1TB	2x151
SD06	CTCHH	Zostera marina SD606 resequencing	SRP227665	Illumina Regular Fragment, 500bp	inner leaf base	HiSeq-1TB	2x151
SD07	CCBCG	Zostera marina SD607 resequencing	SRP193564	Illumina Regular Fragment, 600bp, Plates	inner leaf base	HiSeq-1TB	2x151
SD08	CCBCH	Zostera marina SD608 resequencing	SRP193566	Illumina Regular Fragment, 600bp, Plates	inner leaf base	HiSeq-1TB	2x151
SD09	CCBCN	Zostera marina SD609 resequencing	SRP193567	Illumina Regular Fragment, 600bp, Plates	inner leaf base	HiSeq-1TB	2x151
SD10	CCBCO	Zostera marina SD610 resequencing	SRP193568	Illumina Regular Fragment, 600bp, Plates	inner leaf base	HiSeq-1TB	2x151
SD11	CCBCP	Zostera marina SD611 resequencing	SRP193569	Illumina Regular Fragment, 600bp, Plates	inner leaf base	HiSeq-1TB	2x151
SD12	CCBCS	Zostera marina SD612 resequencing	SRP193572	Illumina Regular Fragment, 600bp, Plates	inner leaf base	HiSeq-1TB	2x151
WAS01	CCBAG	Zostera marina WAS401 resequencing	SRP193535	Illumina Regular Fragment, 600bp, Plates	inner leaf base	HiSeq-1TB	2x151
WAS02	CTCHC	Zostera marina WAS402 resequencing	SRP227661	Illumina Regular Fragment, 500bp	inner leaf base	HiSeq-1TB	2x151
WAS03	CCBAN	Zostera marina WAS403 resequencing	SRP193531	Illumina Regular Fragment, 600bp, Plates	inner leaf base	HiSeq-1TB	2x151
WAS04	CCBAO	Zostera marina WAS404 resequencing	SRP193533	Illumina Regular Fragment, 600bp, Plates	inner leaf base	HiSeq-1TB	2x151
WAS05	CCBAP	Zostera marina WAS405 resequencing	SRP193532	Illumina Regular Fragment, 600bp, Plates	inner leaf base	HiSeq-1TB	2x151
WAS06	CCBAS	Zostera marina WAS406 resequencing	SRP193536	Illumina Regular Fragment, 600bp, Plates	inner leaf base	HiSeq-1TB	2x151
WAS07	CCBAT	Zostera marina WAS407 resequencing	SRP193538	Illumina Regular Fragment, 600bp, Plates	inner leaf base	HiSeq-1TB	2x151
WAS08	CCBAU	Zostera marina WAS408 resequencing	SRP193539	Illumina Regular Fragment, 600bp, Plates	inner leaf base	HiSeq-1TB	2x151
WAS09	CCBAW	Zostera marina WAS409 resequencing	SRP193541	Illumina Regular Fragment, 600bp, Plates	inner leaf base	HiSeq-1TB	2x151
WAS10	CCBAX	Zostera marina WAS410 resequencing	SRP193547	Illumina Regular Fragment, 600bp, Plates	inner leaf base	HiSeq-1TB	2x151
WAS11	CCBAY	Zostera marina WAS411 resequencing	SRP193550	Illumina Regular Fragment, 600bp, Plates	inner leaf base	HiSeq-1TB	2x151
WAS12	CCBAZ	Zostera marina WAS412 resequencing	SRP193549	Illumina Regular Fragment, 600bp, Plates	inner leaf base	HiSeq-1TB	2x151
NN01	CCGZU	Zostera marina ZM1201 resequencing	SRP193671	Illumina Regular Fragment, 600bp, Plates	inner leaf base	HiSeq-1TB	2x151
NN02	CCGZW	Zostera marina ZM1202 resequencing	SRP193666	Illumina Regular Fragment, 600bp, Plates	inner leaf base	HiSeq-1TB	2x151
NN03	CCGZX	Zostera marina ZM1203 resequencing	SRP193669	Illumina Regular Fragment, 600bp, Plates	inner leaf base	HiSeq-1TB	2x151
NN04	CCGZY	Zostera marina ZM1204 resequencing	SRP193670	Illumina Regular Fragment, 600bp, Plates	inner leaf base	HiSeq-1TB	2x151
NN05	CCGZZ	Zostera marina ZM1205 resequencing	SRP193672	Illumina Regular Fragment, 600bp, Plates	inner leaf base	HiSeq-1TB	2x151
NN06	CCHAA	Zostera marina ZM1206 resequencing	SRP193673	Illumina Regular Fragment, 600bp, Plates	inner leaf base	HiSeq-1TB	2x151
NN07	CCHAB	Zostera marina ZM1207 resequencing	SRP193674	Illumina Regular Fragment, 600bp, Plates	inner leaf base	HiSeq-1TB	2x151
NN08	CCHAC	Zostera marina ZM1208 resequencing	SRP193675	Illumina Regular Fragment, 600bp, Plates	inner leaf base	HiSeq-1TB	2x151
NN09	CCHAG	Zostera marina ZM1209 resequencing	SRP194699	Illumina Regular Fragment, 600bp, Plates	inner leaf base	HiSeq-1TB	2x151
NN10	CCHAH	Zostera marina ZM1210 resequencing	SRP193677	Illumina Regular Fragment, 600bp, Plates	inner leaf base	HiSeq-1TB	2x151
NN11	CCHAN	Zostera marina ZM1211 resequencing	SRP193686	Illumina Regular Fragment, 600bp, Plates	inner leaf base	HiSeq-1TB	2x151
NN12	CCHAO	Zostera marina ZM1212 resequencing	SRP193679	Illumina Regular Fragment, 600bp, Plates	inner leaf base	HiSeq-1TB	2x151
SW01	CCHAP	Zostera marina ZM1401 resequencing	SRP193678	Illumina Regular Fragment, 600bp, Plates	inner leaf base	HiSeq-1TB	2x151
SW02	CCHAS	Zostera marina ZM1402 resequencing	SRP193680	Illumina Regular Fragment, 600bp, Plates	inner leaf base	HiSeq-1TB	2x151
SW03	CCHAT	Zostera marina ZM1403 resequencing	SRP193687	Illumina Regular Fragment, 600bp, Plates	inner leaf base	HiSeq-1TB	2x151
SW04	CCHAU	Zostera marina ZM1404 resequencing	SRP193688	Illumina Regular Fragment, 600bp, Plates	inner leaf base	HiSeq-1TB	2x151
SW05	CCHAW	Zostera marina ZM1405 resequencing	SRP193691	Illumina Regular Fragment, 600bp, Plates	inner leaf base	HiSeq-1TB	2x151
SW06	CCHAX	Zostera marina ZM1406 resequencing	SRP194706	Illumina Regular Fragment, 600bp, Plates	inner leaf base	HiSeq-1TB	2x151
SW07	CCHAY	Zostera marina ZM1407 resequencing	SRP194701	Illumina Regular Fragment, 600bp, Plates	inner leaf base	HiSeq-1TB	2x151
SW08	CTCHO	Zostera marina ZM1408 resequencing	SRP227663	Illumina Regular Fragment, 500bp	inner leaf base	HiSeq-1TB	2x151
SW09	CCHBA	Zostera marina ZM1409 resequencing	SRP194705	Illumina Regular Fragment, 600bp, Plates	inner leaf base	HiSeq-1TB	2x151
SW10	CTCHP	Zostera marina ZM1410 resequencing	SRP227667	Illumina Regular Fragment, 500bp	inner leaf base	HiSeq-1TB	2x151
SW11	CCHBC	Zostera marina ZM1411 resequencing	SRP194704	Illumina Regular Fragment, 600bp, Plates	inner leaf base	HiSeq-1TB	2x151
SW12	CNCPY	Zostera marina ZM1412 resequencing	SRP194703	Illumina Regular Fragment, 500bp	inner leaf base	HiSeq-1TB	2x151
WN01	CCHBH	Zostera marina ZM1501 resequencing	SRP194700	Illumina Regular Fragment, 600bp, Plates	inner leaf base	HiSeq-1TB	2x151
WN02	CCHBN	Zostera marina ZM1502 resequencing	SRP194702	Illumina Regular Fragment, 600bp, Plates	inner leaf base	HiSeq-1TB	2x151
WN03	CCHBO	Zostera marina ZM1503 resequencing	SRP193696	Illumina Regular Fragment, 600bp, Plates	inner leaf base	HiSeq-1TB	2x151
WN04	CCHBP	Zostera marina ZM1504 resequencing	SRP193698	Illumina Regular Fragment, 600bp, Plates	inner leaf base	HiSeq-1TB	2x151
WN05	CCHBS	Zostera marina ZM1505 resequencing	SRP193700	Illumina Regular Fragment, 600bp, Plates	inner leaf base	HiSeq-1TB	2x151
WN06	CCHBT	Zostera marina ZM1506 resequencing	SRP193703	Illumina Regular Fragment, 600bp, Plates	inner leaf base	HiSeq-1TB	2x151
WN07	CCHBU	Zostera marina ZM1507 resequencing	SRP193702	Illumina Regular Fragment, 600bp, Plates	inner leaf base	HiSeq-1TB	2x151
WN08	CCHBW	Zostera marina ZM1508 resequencing	SRP193704	Illumina Regular Fragment, 600bp, Plates	inner leaf base	HiSeq-1TB	2x151
WN09	CTCHS	Zostera marina ZM1509 resequencing	SRP227669	Illumina Regular Fragment, 500bp	inner leaf base	HiSeq-1TB	2x151
WN10	CTZHY	Zostera marina ZM1510 resequencing	SRP227670	Illumina Regular Fragment, 500bp	inner leaf base	HiSeq-1TB	2x151
WN11	CCHBZ	Zostera marina ZM1511 resequencing	SRP193711	Illumina Regular Fragment, 600bp, Plates	inner leaf base	HiSeq-1TB	2x151
WN12	CCHCA	Zostera marina ZM1512 resequencing	SRP193710	Illumina Regular Fragment, 600bp, Plates	inner leaf base	HiSeq-1TB	2x151
PO02	CNCPZ	Zostera marina ZM1602 resequencing	SRP193709	Illumina Regular Fragment, 500bp	inner leaf base	HiSeq-1TB	2x151
PO03	CCHCG	Zostera marina ZM1603 resequencing	SRP193716	Illumina Regular Fragment, 600bp, Plates	inner leaf base	HiSeq-1TB	2x151
PO04	CCHCH	Zostera marina ZM1604 resequencing	SRP193714	Illumina Regular Fragment, 600bp, Plates	inner leaf base	HiSeq-1TB	2x151
PO05	CCHCN	Zostera marina ZM1605 resequencing	SRP193715	Illumina Regular Fragment, 600bp, Plates	inner leaf base	HiSeq-1TB	2x151
PO06	CCHCO	Zostera marina ZM1606 resequencing	SRP194707	Illumina Regular Fragment, 600bp, Plates	inner leaf base	HiSeq-1TB	2x151
PO07	CCHCP	Zostera marina ZM1607 resequencing	SRP194708	Illumina Regular Fragment, 600bp, Plates	inner leaf base	HiSeq-1TB	2x151
PO08	CCHCS	Zostera marina ZM1608 resequencing	SRP194712	Illumina Regular Fragment, 600bp, Plates	inner leaf base	HiSeq-1TB	2x151
PO09	CCHCT	Zostera marina ZM1609 resequencing	SRP194713	Illumina Regular Fragment, 600bp, Plates	inner leaf base	HiSeq-1TB	2x151
PO10	CCHCU	Zostera marina ZM1610 resequencing	SRP194711	Illumina Regular Fragment, 600bp, Plates	inner leaf base	HiSeq-1TB	2x151
PO11	CCHCW	Zostera marina ZM1611 resequencing	SRP194715	Illumina Regular Fragment, 600bp, Plates	inner leaf base	HiSeq-1TB	2x151
PO12	CCHCX	Zostera marina ZM1612 resequencing	SRP194717	Illumina Regular Fragment, 600bp, Plates	inner leaf base	HiSeq-1TB	2x151
FR01	CCHCY	Zostera marina ZM1701 resequencing	SRP193721	Illumina Regular Fragment, 600bp, Plates	inner leaf base	HiSeq-1TB	2x151
FR02	CHYZN	Zostera marina ZM1702 resequencing	SRP213164	Illumina Regular Fragment, 500bp	inner leaf base	HiSeq-1TB	2x151
FR03	CCHGA	Zostera marina ZM1703 resequencing	SRP194716	Illumina Regular Fragment, 600bp, Plates	inner leaf base	HiSeq-1TB	2x151
FR04	CCHGB	Zostera marina ZM1704 resequencing	SRP194714	Illumina Regular Fragment, 600bp, Plates	inner leaf base	HiSeq-1TB	2x151
FR05	CCHGC	Zostera marina ZM1705 resequencing	SRP194730	Illumina Regular Fragment, 600bp, Plates	inner leaf base	HiSeq-1TB	2x151
FR06	CCHGG	Zostera marina ZM1706 resequencing	SRP194729	Illumina Regular Fragment, 600bp, Plates	inner leaf base	HiSeq-1TB	2x151
FR07	CCHGH	Zostera marina ZM1707 resequencing	SRP193723	Illumina Regular Fragment, 600bp, Plates	inner leaf base	HiSeq-1TB	2x151
FR08	CCHGN	Zostera marina ZM1708 resequencing	SRP194731	Illumina Regular Fragment, 600bp, Plates	inner leaf base	HiSeq-1TB	2x151
FR09	CCHGO	Zostera marina ZM1709 resequencing	SRP194734	Illumina Regular Fragment, 600bp, Plates	inner leaf base	HiSeq-1TB	2x151
FR10	CCHGP	Zostera marina ZM1710 resequencing	SRP194732	Illumina Regular Fragment, 600bp, Plates	inner leaf base	HiSeq-1TB	2x151
FR11	CCHGS	Zostera marina ZM1711 resequencing	SRP194735	Illumina Regular Fragment, 600bp, Plates	inner leaf base	HiSeq-1TB	2x151
FR12	CCHGT	Zostera marina ZM1712 resequencing	SRP194737	Illumina Regular Fragment, 600bp, Plates	inner leaf base	HiSeq-1TB	2x151
CZ01	CCHGU	Zostera marina ZM1801 resequencing	SRP193729	Illumina Regular Fragment, 600bp, Plates	inner leaf base	HiSeq-1TB	2x151
CZ02	CCHGW	Zostera marina ZM1802 resequencing	SRP194741	Illumina Regular Fragment, 600bp, Plates	inner leaf base	HiSeq-1TB	2x151
CZ03	CCHGX	Zostera marina ZM1803 resequencing	SRP193736	Illumina Regular Fragment, 600bp, Plates	inner leaf base	HiSeq-1TB	2x151
CZ04	CCHGY	Zostera marina ZM1804 resequencing	SRP194736	Illumina Regular Fragment, 600bp, Plates	inner leaf base	HiSeq-1TB	2x151
CZ05	CCHGZ	Zostera marina ZM1805 resequencing	SRP193737	Illumina Regular Fragment, 600bp, Plates	inner leaf base	HiSeq-1TB	2x151
CZ06	CCHHA	Zostera marina ZM1806 resequencing	SRP193745	Illumina Regular Fragment, 600bp, Plates	inner leaf base	HiSeq-1TB	2x151
CZ07	CCHHB	Zostera marina ZM1807 resequencing	SRP194742	Illumina Regular Fragment, 600bp, Plates	inner leaf base	HiSeq-1TB	2x151
CZ08	CCHHC	Zostera marina ZM1808 resequencing	SRP193748	Illumina Regular Fragment, 600bp, Plates	inner leaf base	HiSeq-1TB	2x151
CZ09	CCHHG	Zostera marina ZM1809 resequencing	SRP193746	Illumina Regular Fragment, 600bp, Plates	inner leaf base	HiSeq-1TB	2x151
CZ10	CCHHH	Zostera marina ZM1810 resequencing	SRP193750	Illumina Regular Fragment, 600bp, Plates	inner leaf base	HiSeq-1TB	2x151
CZ11	CCHHN	Zostera marina ZM1811 resequencing	SRP194750	Illumina Regular Fragment, 600bp, Plates	inner leaf base	HiSeq-1TB	2x151
CZ12	CCHHO	Zostera marina ZM1812 resequencing	SRP193752	Illumina Regular Fragment, 600bp, Plates	inner leaf base	HiSeq-1TB	2x151
