# Supplementary material for: Ocean current patterns drive the worldwide colonization of eelgrass (Zostera marina)
Source: Nat Plants. 2023 Jul 20;9(8):1207–20. doi: 10.1038/s41477-023-01464-3 (PMC10435387; doi:10.1038/s41477-023-01464-3)
Supplement: Source Data Fig. 1b,c — Raw data on nucleotide diversity (1b) and population-wise heterozygosity (1c) for each sample in all 16 populations. [file 41477_2023_1464_MOESM4_ESM.xlsx]

## Sheet: Fig_1b_nucleotide_diversity_phi
Population	Chromosme	nucleotide diversity
ALI	Chr01	0.0108866
ALI	Chr02	0.0136742
ALI	Chr03	0.0117185
ALI	Chr04	0.0133843
ALI	Chr05	0.0145325
ALI	Chr06	0.0155088
ASL	Chr01	0.0139565
ASL	Chr02	0.0135032
ASL	Chr03	0.00994896
ASL	Chr04	0.0101249
ASL	Chr05	0.0103628
ASL	Chr06	0.0115676
BB	Chr01	0.0532453
BB	Chr02	0.0543594
BB	Chr03	0.0594004
BB	Chr04	0.0641754
BB	Chr05	0.0627796
BB	Chr06	0.0565231
CZ	Chr01	0.00938661
CZ	Chr02	0.00875019
CZ	Chr03	0.010455
CZ	Chr04	0.00991082
CZ	Chr05	0.00960825
CZ	Chr06	0.00933373
FR	Chr01	0.00969192
FR	Chr02	0.0084733
FR	Chr03	0.00895347
FR	Chr04	0.00949429
FR	Chr05	0.00921212
FR	Chr06	0.0103006
JN	Chr01	0.0750671
JN	Chr02	0.064724
JN	Chr03	0.0674664
JN	Chr04	0.0657462
JN	Chr05	0.0718076
JN	Chr06	0.0721574
JS	Chr01	0.0785918
JS	Chr02	0.103275
JS	Chr03	0.0701957
JS	Chr04	0.0812223
JS	Chr05	0.0834385
JS	Chr06	0.0728893
MA	Chr01	0.00912149
MA	Chr02	0.0068411
MA	Chr03	0.00815259
MA	Chr04	0.00842327
MA	Chr05	0.00722266
MA	Chr06	0.00720114
NC	Chr01	0.0161509
NC	Chr02	0.0126975
NC	Chr03	0.015385
NC	Chr04	0.0154451
NC	Chr05	0.0146983
NC	Chr06	0.014392
NN	Chr01	0.00263443
NN	Chr02	0.00212139
NN	Chr03	0.00269982
NN	Chr04	0.00310669
NN	Chr05	0.00232691
NN	Chr06	0.00223973
PO	Chr01	0.0120556
PO	Chr02	0.0105344
PO	Chr03	0.0100226
PO	Chr04	0.0114269
PO	Chr05	0.0124849
PO	Chr06	0.0111836
QU	Chr01	0.00574138
QU	Chr02	0.00380951
QU	Chr03	0.00517282
QU	Chr04	0.00479752
QU	Chr05	0.00437384
QU	Chr06	0.00458968
SD	Chr01	0.0297979
SD	Chr02	0.0272441
SD	Chr03	0.0299234
SD	Chr04	0.0335952
SD	Chr05	0.0280999
SD	Chr06	0.0328002
SW	Chr01	0.00617531
SW	Chr02	0.00723805
SW	Chr03	0.00563108
SW	Chr04	0.00644995
SW	Chr05	0.00548221
SW	Chr06	0.00727362
WAS	Chr01	0.0424728
WAS	Chr02	0.0464248
WAS	Chr03	0.0449455
WAS	Chr04	0.0448221
WAS	Chr05	0.0462964
WAS	Chr06	0.0452603
WN	Chr01	0.00630605
WN	Chr02	0.006047
WN	Chr03	0.0054868
WN	Chr04	0.00514867
WN	Chr05	0.00440759
WN	Chr06	0.00451471

## Sheet: Fig_1c_heterozygosity
Population	Sample	heterozygosity
ALI	ALI07	0.0204269
ALI	ALI09	0.020578
ALI	ALI11	0.020029
ALI	ALI12	0.0200255
ASL	ASL01	0.0200218
ASL	ASL02	0.0194618
ASL	ASL03	0.0319909
ASL	ASL04	0.0205102
ASL	ASL05	0.0196248
ASL	ASL06	0.0227002
ASL	ASL07	0.0195816
ASL	ASL08	0.0195916
ASL	ASL09	0.0196336
ASL	ASL10	0.0198977
ASL	ASL11	0.019988
ASL	ASL12	0.0184423
BB	BB01	0.077958
BB	BB02	0.0815658
BB	BB03	0.077684
BB	BB05	0.0785831
BB	BB06	0.0872237
BB	BB07	0.0666299
BB	BB08	0.0888859
BB	BB09	0.0788214
BB	BB11	0.0851479
BB	BB12	0.0752446
CZ	CZ01	0.0109187
CZ	CZ02	0.0108062
CZ	CZ03	0.0114225
CZ	CZ04	0.010999
CZ	CZ05	0.0118722
CZ	CZ06	0.00936565
CZ	CZ07	0.0103162
CZ	CZ08	0.00997513
CZ	CZ09	0.0107375
CZ	CZ10	0.0118853
CZ	CZ11	0.0103849
CZ	CZ12	0.00941307
FR	FR01	0.00998306
FR	FR02	0.0101452
FR	FR03	0.0108316
FR	FR04	0.0111093
FR	FR05	0.015908
FR	FR06	0.0161851
FR	FR07	0.0110529
FR	FR08	0.0107693
FR	FR09	0.0109086
FR	FR10	0.0113228
FR	FR11	0.0109037
FR	FR12	0.00991868
JN	JN01	0.0826382
JN	JN02	0.0876138
JN	JN03	0.0798365
JN	JN04	0.0861092
JN	JN05	0.0864134
JN	JN06	0.0842801
JN	JN07	0.0974654
JN	JN08	0.0860144
JN	JN09	0.0844872
JN	JN10	0.0780772
JN	JN11	0.0855902
JN	JN12	0.0839109
JS	JS01	0.0897606
JS	JS02	0.0997853
JS	JS03	0.0793871
JS	JS05	0.0958684
JS	JS06	0.0865994
JS	JS07	0.0893941
JS	JS08	0.0912635
JS	JS09	0.0903114
JS	JS10	0.141983
JS	JS11	0.128461
JS	JS12	0.089325
MA	MA01	0.00942584
MA	MA02	0.00829727
MA	MA03	0.00839384
MA	MA04	0.00881441
MA	MA05	0.00921797
MA	MA06	0.00981508
MA	MA07	0.00889712
MA	MA08	0.00913106
MA	MA09	0.00979024
MA	MA10	0.00893379
MA	MA11	0.00934502
MA	MA12	0.00811237
NC	NC03	0.0152585
NC	NC04	0.0146973
NC	NC05	0.0159137
NC	NC06	0.0150868
NC	NC07	0.0156609
NC	NC08	0.0149102
NC	NC09	0.0157589
NC	NC11	0.0149715
NC	NC12	0.0145456
NC	NC13	0.0150629
NC	NC14	0.0147367
NC	NC15	0.0161005
NN	NN01	0.0027459
NN	NN03	0.00227579
NN	NN04	0.0025465
NN	NN08	0.00372967
NN	NN11	0.0027251
NN	NN12	0.00256653
PO	PO02	0.0130257
PO	PO03	0.0116489
QU	QU01	0.00605993
QU	QU02	0.00564241
QU	QU05	0.00586696
QU	QU06	0.00640483
QU	QU07	0.00496936
QU	QU08	0.00508748
QU	QU09	0.00580023
QU	QU10	0.00586886
QU	QU11	0.00598665
QU	QU12	0.00540136
SD	SD01	0.0456762
SD	SD03	0.0585667
SD	SD05	0.0351543
SD	SD06	0.0347224
SD	SD07	0.0335232
SD	SD10	0.0485011
SD	SD11	0.0384075
SW	SW01	0.00858007
SW	SW02	0.00947323
SW	SW03	0.00887936
SW	SW04	0.00916473
SW	SW05	0.00825747
SW	SW06	0.00797042
SW	SW07	0.0136279
SW	SW08	0.00780774
SW	SW09	0.00832071
SW	SW10	0.00868849
SW	SW11	0.00870053
SW	SW12	0.00814181
WAS	WAS01	0.0584706
WAS	WAS02	0.0616178
WAS	WAS03	0.0588449
WAS	WAS04	0.0581086
WAS	WAS05	0.0593778
WAS	WAS06	0.0614325
WAS	WAS07	0.0624782
WAS	WAS08	0.0569458
WAS	WAS09	0.0590963
WAS	WAS10	0.0569946
WAS	WAS11	0.0617778
WAS	WAS12	0.0603102
WN	WN01	0.00725074
WN	WN02	0.0133715
WN	WN04	0.00741658
WN	WN08	0.00887974
WN	WN10	0.00785174
WN	WN11	0.00677251
WN	WN12	0.0103253
